# Supplementary material for: Several different sequences are implicated in bloodstream-form-specific gene expression in Trypanosoma brucei
Source: PLoS Negl Trop Dis. 2022 Mar 21;16(3):e0010030. doi: 10.1371/journal.pntd.0010030 (PMC8982893; doi:10.1371/journal.pntd.0010030)
Supplement: S2 Table — (XLSX) [file pntd.0010030.s002.xlsx]

## Sheet: Lengths of CAT mRNAs
3'-UTR fragment	Clones	Measured (nt)	Expected (nt)	Expected + 39nt SL + 61 nt poly(A)	Difference (measured - expected)
Actin 3'-UTR	CL1 BS	1365	1211	1311	54
	CL1 PC	1365	1211	1311	54
	CL2 BS	1307	1211	1311	-4
	CL2 PC	1446	1211	1311	135
	CL3 BS	1348	1211	1311	37
	CL3 PC	1465	1211	1311	154
F1 (1-2000)	CL1, 2, 3 BS and PS	2611	2913	3013	-402
F2 (2001-4023)	CL1, 2 BS and BS	2842	2934	3034	-192
	CL 3 BS and PC	2830	2934	3034	-204
				100
F3 (4024-5999)	CL1, 2 BS and PC	2687	2853	2953	-266
	CL3 BS and PC	2785	2853	2953	-168
F4 (6000-8080)	CL1, 2, 3 BS and PC	2105	2994	3094	-989
F1.1 (1-618)	CL1, 2 BS	1528	1530	1630	-102
	CL1, 2 PC	1576	1530	1630	-54
F1.2 (598-1282)	CL1, 2, 3 BS and PC	1733	1578	1678	55
F1.3 (1239-1772)	CL1 BS	1224	1447	1547	-323
	CL1 PC	1259	1447	1547	-288
	CL2 BS	1211	1447	1547	-336
	CL2 PC	1191	1447	1547	-356
	CL3 BS	1224	1447	1547	-323
	CL3 PC	1238	1447	1547	-309
F1.4 (1766-2000)	CL1 BS and PC	1259	1148	1248	11
	CL2 BS and PC	1304	1148	1248	56
F1.4.1 (1766-1874)	CL1 BS and PC	1007	1027	1127	-120
	CL2 BS and PC	1029	1027	1127	-98
	CL3 BS and PC	1034	1027	1127	-93
F1.4.2 (1874-2000)	CL1 BS and PC	1063	1034	1134	-71
	CL2 BS and PC	1086	1034	1134	-48
	CL3 BS	1074	1034	1134	-60
	CL3 PC	1146	1034	1134	12
F2.1 (2001-2532)	CL1, 2, 3 BS and PC	2214	1465	1565	649
F2.2 (2533-4023)	CL1, 2, 3 BS and PC	2667	2405	2505	162
F2.2.1 (2533-3229)	CL1 BS and PC (long)	1707	1611	1711	-4
sometimes 2 bands	CL2 BS and PC (long)	1707	1611	1711	-4
	CL2 BS (short )	987	1611	1711	-724
	CL2 PC (short)	1059	1611	1711	-652
	CL3 BS and PC (long)	1707	1611	1711	-4
	CL3 BS (short)	980	1611	1711	-731
	CL3 PC (short)	980	1611	1711	-731
F2.2.2 (3230-4023)	CL1, 2, 3 BS and PC	1553	1707	1807	-254
F2.2.3 (3230-3730)	CL1 BS (long)	1929	1414	1514	415
2 bands	CL1 PC (long)	1956	1414	1514	442
	CL2 BS (long)	1947	1414	1514	433
	CL2 PC (long)	1974	1414	1514	460
	CL1 BS (short)	1417	1414	1514	-97
	CL1 PC (short)	1464	1414	1514	-50
	CL2 BS (short)	1430	1414	1514	-84
	CL2 PC (short)	1512	1414	1514	-2
F2.2.4 (3731-4023)	CL1 BS	1825	1206	1306	519
	CL1 PC	1885	1206	1306	579
	CL2 BS	1885	1206	1306	579
	CL2 PC	1868	1206	1306	562
F2.2.5 (3731-3860)	CL1, 2, 3 BS	1046	1048	1148	-102
	CL1, 2, 3 PC	1112	1048	1148	-36
F3.1 (4024-4531)	CL1 BS and BS	1332	1421	1521	-189
	CL2 BS	1406	1421	1521	-115
	CL2 PC	1258	1421	1521	-263
F3.2 (4520-5999)	CL1 BS	2725	2393	2493	232
	CL2 BS	2774	2393	2493	281
	CL3 BS	2725	2393	2493	232
F3.2.1 (4520-5208)	CL1 BS	1550	1608	1708	-158
	CL1 PC	1575	1608	1708	-133
	CL2 BS	1362	1608	1708	-346
	CL2 PC	1453	1608	1708	-255
F3.2.2 (5208-5999)	CL1 BS	1968	1705	1805	163
	CL2 BS	1942	1705	1805	137
	CL3 BS	1892	1705	1805	87

## Sheet: Lengths of GFP mRNAs
Measured and calculated lengths of CFP reporter mRNAs.
The fragment numbers are shown in Figure 1. Measured lengths in nt. are rounded to the nearest 10 nt. Tha calculated length is the length of the sequence plus 39nt for the spliced leader and 61nt for the poly(A) tail. The difference in the calculated and measured lengths is rounded to the nearest 10 nt. Results for the two gels are shown in different colours.
Fragment	Clone / gel	Measured length	Calculated +100	Difference
1	gel 1	1710	1620	90
1	gel 2	1640	1620	20
2	1	1590	1520	70
3	2	1420	1330	100
4	1	1360	1220	140
5	2	1290	1120	170
6	1	1550	1500	50
7	1	1430	1343	87
8	2	1340	1240	100
9	1	1200	1140	60
12	1	1070	950	120
13	1	1120	940	180
14	1	1120	1000	120
15	1	1170	970	200
16	2	1120	1120	0
17	1	1230	1030	200
18	1	1240	1000	240
ACT	1	1240	1070	170
ACT	2	1240	1070	170
