# Supplementary material for: Several different sequences are implicated in bloodstream-form-specific gene expression in Trypanosoma brucei
Source: PLoS Negl Trop Dis. 2022 Mar 21;16(3):e0010030. doi: 10.1371/journal.pntd.0010030 (PMC8982893; doi:10.1371/journal.pntd.0010030)
Supplement: S1 File — (APE) [file pntd.0010030.s006.ape]

LOCUS       pHD_3261                5832 bp ds-DNA     circular     03-SEP-2021
DEFINITION  .
ACCESSION   
VERSION     
SOURCE      .
  ORGANISM  .
COMMENT     3180 with HindII-SpeI from 3215, reduced tub IGR, PGKC 3'
COMMENT     ApEinfo:methylated:0
FEATURES             Location/Qualifiers
     misc_feature    join(280..281,283..389)
                     /label=alpha tub 5'
                     /ApEinfo_fwdcolor=#fff10b
                     /ApEinfo_revcolor=green
                     /ApEinfo_graphicformat=arrow_data {{0 1 2 0 0 -1} {} 0}
                     width 5 offset 0
     misc_feature    125..279
                     /label=beta-alpha IGR
                     /ApEinfo_fwdcolor=#babbb9
                     /ApEinfo_revcolor=#babbb9
                     /ApEinfo_graphicformat=arrow_data {{0 1 2 0 0 -1} {} 0}
                     width 5 offset 0
     misc_feature    16..124
                     /label=beta 3UTR fragment
                     /ApEinfo_fwdcolor=#919291
                     /ApEinfo_revcolor=#919291
                     /ApEinfo_graphicformat=arrow_data {{0 1 2 0 0 -1} {} 0}
                     width 5 offset 0
     CDS             2100..2699
                     /label=PAC
                     /ApEinfo_fwdcolor=#c90069
                     /ApEinfo_revcolor=#c90069
                     /ApEinfo_graphicformat=arrow_data {{0 1 2 0 0 -1} {} 0}
                     width 5 offset 0
     CDS             4175..4834
                     /label=AmpR
                     /ApEinfo_fwdcolor=#7f7994
                     /ApEinfo_revcolor=#7f7994
                     /ApEinfo_graphicformat=arrow_data {{0 1 2 0 0 -1} {} 0}
                     width 5 offset 0
     UTR             1967..2074
                     /label=ACT_5UTR
                     /ApEinfo_fwdcolor=plum
                     /ApEinfo_revcolor=plum
                     /ApEinfo_graphicformat=arrow_data {{0 1 2 0 0 -1} {} 0}
                     width 5 offset 0
     rep_origin      4932..5614
                     /label=ColE1 origin
                     /ApEinfo_fwdcolor=gray50
                     /ApEinfo_revcolor=gray50
                     /ApEinfo_graphicformat=arrow_data {{0 1 2 0 0 -1} {} 0}
                     width 5 offset 0
     misc_feature    2019..2079
                     /label=ACT 5'-UTR
                     /ApEinfo_fwdcolor=#e68568
                     /ApEinfo_revcolor=#e68568
                     /ApEinfo_graphicformat=arrow_data {{0 1 2 0 0 -1} {} 0}
                     width 5 offset 0
     misc_feature    1122..1901
                     /label=PGKC 3'-UTR
                     /ApEinfo_fwdcolor=#80c8e4
                     /ApEinfo_revcolor=#80c8e4
                     /ApEinfo_graphicformat=arrow_data {{0 1 2 0 0 -1} {} 0}
                     width 5 offset 0
     misc_feature    1908..2018
                     /label=ACT intergenic
                     /ApEinfo_fwdcolor=#f7ccbb
                     /ApEinfo_revcolor=#f7ccbb
                     /ApEinfo_graphicformat=arrow_data {{0 1 2 0 0 -1} {} 0}
                     width 5 offset 0
     misc_feature    396..1112
                     /label=eCFP
                     /ApEinfo_fwdcolor=#44a96e
                     /ApEinfo_revcolor=#44a96e
                     /ApEinfo_graphicformat=arrow_data {{0 1 2 0 0 -1} {} 0}
                     width 5 offset 0
     misc_feature    2706..3035
                     /label=alpha-TUB 3'
                     /ApEinfo_fwdcolor=#fff10b
                     /ApEinfo_revcolor=#fff10b
                     /ApEinfo_graphicformat=arrow_data {{0 1 2 0 0 -1} {} 0}
                     width 5 offset 0
ORIGIN
        1 CTGgagctcG GCGTTGTCTG TCCTTACGTG ACTATGTATG AACCGTCACG TGTAAGATGA
       61 GCTAGTGAGA TCAACAGTAC AACTCATCAA CACGCCTTCT TCTCGTTAAA TGTACACAAT
      121 CTTGATCCTC CACCTTTATG GGTCCCATTG TTTGCCTCTT CCGCTGTGTG GAGTGCGCCT
      181 ACACGCACTT CTCACTTCGT AAGTGGTGGT GGCGTAAGTA TTGCCTAATG TTGACTCTAT
      241 ATTCTCCTCT CCTCACCCCC TCGCGGTGCT GATTTCTGAC AGGACCTTCA AACACTAGCT
      301 TAAGCAAAGG ACTATTCATC CGTTTATATT AGCAACAGTA GGTACTAGCA CCACTAACAA
      361 CAACAACAAA GCACTTCTAT TTATTTATCa agcttATGGT GAGCAAGGGC GAGGAGCTGT
      421 TCACCGGGGT GGTGCCCATC CTGGTCGAGC TGGACGGCGA CGTAAACGGC CACAAGTTCA
      481 GCGTGTCCGG CGAGGGCGAG GGCGATGCCA CCTACGGCAA GCTGACCCTG AAGTTCATCT
      541 GCACCACCGG CAAGCTGCCC GTGCCCTGGC CCACCCTCGT GACCACCCTG ACCTGGGGCG
      601 TGCAGTGCTT CAGCCGCTAC CCCGACCACA TGAAGCAGCA CGACTTCTTC AAGTCCGCCA
      661 TGCCCGAAGG CTACGTCCAG GAGCGCACCA TCTTCTTCAA GGACGACGGC AACTACAAGA
      721 CCCGCGCCGA GGTGAAGTTC GAGGGCGACA CCCTGGTGAA CCGCATCGAG CTGAAGGGCA
      781 TCGACTTCAA GGAGGACGGC AACATCCTGG GGCACAAGCT GGAGTACAAC TACATCAGCC
      841 ACAACGTCTA TATCACCGCC GACAAGCAGA AGAACGGCAT CAAGGCCAAC TTCAAGATCC
      901 GCCACAACAT CGAGGACGGC AGCGTGCAGC TCGCCGACCA CTACCAGCAG AACACCCCCA
      961 TCGGCGACGG CCCCGTGCTG CTGCCCGACA ACCACTACCT GAGCACCCAG TCCGCCCTGA
     1021 GCAAAGACCC CAACGAGAAG CGCGATCACA TGGTCCTGCT GGAGTTCGTG ACCGCCGCCG
     1081 GGATCACTCT CGGCATGGAC GAGCTGTACA AGTAAggatc cACTTCCAGA AAAAATATAT
     1141 TTCTGCAAAA TACTTTTGGA AGTTTGTCTT GTCTTTATAG ATGAAGGATT TGTTTCTTTT
     1201 TTGTTTGTGA TGTTTTCAAG GTTAATTAGT TTTGGGGGTT CGTTATCTTA ATTATTTCGG
     1261 TGGGTGTGAG TAAATAAAGC AGAGAGGTAA ATTTTTTGGT GACACAAAAA TTGGGAAGCT
     1321 TCGTGTTCTT ACTTGTTCAA CTGAAAAATG CCTTTTCAGG AATTCATATT TGGGAGTTAT
     1381 TGTGGTGTAG AAGGACTGAG GAACAGAAGA AAGCAGAGGT TATTTGCCCC TTCATGAGGA
     1441 AATGTCGATG TAATTAAGTA TGAGGGAGGA CATGTTGATG CTGGGAAATG AACTCTAAAA
     1501 ATGAGAAATA AAGGGAAAGA GAAAGGAAGA GTGATATATA TATTTTTTGG AAAAAAAAAC
     1561 ACTTTTCTTT TGCTTGCGCT GCTGAGTGGG AGATCATTCT CCGTGTTATA TGTCCTTTTT
     1621 CTAGTGGTTG AGATTGTGTT GTTGTTTTTT CAATTTCTTC TGTGGATAAT CTTCCTCGTG
     1681 AAGAAGACGC AGAAAGCGGG CCACACGGAG TGAATTCATA CCTTACTTAA AATAATATAA
     1741 AACGCATTAA AATATGTAAT TATATTTATA TATTTTTTTC CCTTTCTTTC TTTTAAAAAA
     1801 AAATTCTCTT TTGTGCTTCT TGCTTCTCTC GTTTTCTAAA CTGGGCAATT AATATGCTCG
     1861 AAAGTAAATA TTGAGGTTAT TGAAGAGGGT TGGGGTGTGA AgtcgacATG ATTGAAATAG
     1921 TGCCACCAGT TGTGTTTGAT GCGTTTGTTA TCTATGCAGT ATTGGGCACA GCAAGGTCTT
     1981 CTGAAATTCA TGTTTTTTTT TTTTTTACTC TGCATTGCAG TCTCCGCTCT TATTTAGTTT
     2041 TGCTTTACGT AAGGTCTCGT TGCTGCCATA AAATAAGCTC TAGAactagt CAGCTTACCA
     2101 TGACCGAGTA CAAGCCCACG GTGCGCCTCG CCACCCGCGA CGACGTCCCC AGGGCCGTAC
     2161 GCACCCTCGC CGCCGCGTTC GCCGACTACC CCGCCACGCG CCACACCGTC GATCCAGACC
     2221 GCCACATCGA GCGGGTCACC GAGCTGCAAG AACTCTTCCT CACGCGCGTC GGGCTCGACA
     2281 TCGGCAAGGT GTGGGTCGCG GACGACGGCG CAGCAGTGGC GGTCTGGACC ACGCCGGAGA
     2341 GCGTCGAAGC GGGGGCGGTG TTCGCCGAGA TCGGCCCGCG CATGGCCGAG TTGAGCGGTT
     2401 CCCGGCTGGC CGCGCAGCAA CAGATGGAAG GCCTCCTGGC GCCGCACCGG CCCAAGGAGC
     2461 CCGCGTGGTT CCTGGCCACC GTCGGTGTCT CGCCCGACCA CCAGGGCAAG GGTCTGGGCA
     2521 GCGCCGTCGT GCTCCCCGGA GTGGAGGCGG CCGAGCGCGC CGGGGTGCCC GCCTTCCTGG
     2581 AGACCTCCGC GCCCCGCAAC CTCCCCTTCT ACGAGCGGCT CGGCTTCACC GTCACCGCCG
     2641 ACGTCGAGGT GCCCGAAGGA CCGCGCACCT GGTGCATGAC CCGCAAGCCC GGTGCCTGAg
     2701 ggcccAAAGT GTGACAACGT CGCACCATGT GTAGGTTTTC ATTTATGTTC TTTCTTTCTT
     2761 TTTTTTGTGA ATTTGTTTTC TGTCTCAAAT GTTTTTAATT CGCTTGGGAC CTATGTTTTT
     2821 CTTGTTTTTT TGCTCACCCT TTGTGTAGGA GGCACCCTGT CACGTCTGTG GTTGCGTGTA
     2881 TGCCTTCCTT CCCCTTATTC GCTTCTTCCT GTCGTGTCAC ACCTCTTTCT CTCTCTCCCT
     2941 TTCCGCCTTT TCTTTCAATC TTGTTTTCTC GACCAGCCCT ACTAGAGGAG AAAGAATAGT
     3001 AACCCTTTCA TCAAAGAAAA TAGTTCAAAC GAATTcccgg gCACAGCACA TGCAAGCTAG
     3061 CTTGTATTCT ATAGTGTCAC CTAAATCGTA TGTGTATGAT ACATAAGGTT ATGTATTAAT
     3121 TGTAGCCGCG TTCTAACGAC AATATGTACA AGCCTAATTG TGTAGCATCT GGCTTACTGA
     3181 AGCAGACCCT ATCATCTCTC TCGTAAACTG CCGTCAGAGT CGGTTTGGTT GGACGAACCT
     3241 TCTGAGTTTC TGGTAACGCC GTTCCGCACC CCGGAAATGG TCAGCGAACC AATCAGCAGG
     3301 GTCATCGCTA GCCAGATCCT CTACGCCGGA CGCATCGTGG CCGGCATCAC CGGCGCCACA
     3361 GGTGCGGTTG CTGGCGCCTA TATCGCCGAC ATCACCGATG GGGAAGATCG GGCTCGCCAC
     3421 TTCGGGCTCA TGAGCGCTTG TTTCGGCGTG GGTATGGTGG CAGGCCCCGT GGCCGGGGGA
     3481 CTGTTGGGCG CCATCTCCTT GCACCATTCC TTGCGGCGGC GGTGCTCAAC GGCCTCAACC
     3541 TACTACTGGG CTGCTTCCTA ATGCAGGAGT CGCATAAGGG AGAGCGTCGA TATGGTGCAC
     3601 TCTCAGTACA ATCTGCTCTG ATGCCGCATA GTTAAGCCAG CCCCGACACC CGCCAACACC
     3661 CGCTGACGCG CCCTGACGGG CTTGTCTGCT CCCGGCATCC GCTTACAGAC AAGCTGTGAC
     3721 CGTCTCCGGG AGCTGCATGT GTCAGAGGTT TTCACCGTCA TCACCGAAAC GCGCGAGACG
     3781 AAAGGGCCTC GTGATACGCC TATTTTTATA GGTTAATGTC ATGATAATAA TGGTTTCTTA
     3841 GACGTCAGGT GGCACTTTTC GGGGAAATGT GCGCGGAACC CCTATTTGTT TATTTTTCTA
     3901 AATACATTCA AATATGTATC CGCTCATGAG ACAATAACCC TGATAAATGC TTCAATAATA
     3961 TTGAAAAAGG AAGAGTATGA GTATTCAACA TTTCCGTGTC GCCCTTATTC CCTTTTTTGC
     4021 GGCATTTTGC CTTCCTGTTT TTGCTCACCC AGAAACGCTG GTGAAAGTAA AAGATGCTGA
     4081 AGATCAGTTG GGTGCACGAG TGGGTTACAT CGAACTGGAT CTCAACAGCG GTAAGATCCT
     4141 TGAGAGTTTT CGCCCCGAAG aacgttTTCC AATGATGAGC ACTTTTAAAG TTCTGCTATG
     4201 TGGCGCGGTA TTATCCCGTA TTGACGCCGG GCAAGAGCAA CTCGGTCGCC GCATACACTA
     4261 TTCTCAGAAT GACTTGGTTG AGTACTCACC AGTCACAGAA AAGCATCTTA CGGATGGCAT
     4321 GACAGTAAGA GAATTATGCA GTGCTGCCAT AACCATGAGT GATAACACTG CGGCCAACTT
     4381 ACTTCTGACA ACGATCGGAG GACCGAAGGA GCTAACCGCT TTTTTGCACA ACATGGGGGA
     4441 TCATGTAACT CGCCTTGATC GTTGGGAACC GGAGCTGAAT GAAGCCATAC CAAACGACGA
     4501 GCGTGACACC ACGATGCCTG TAGCAATGGC AACAACGTTG CGCAAACTAT TAACTGGCGA
     4561 ACTACTTACT CTAGCTTCCC GGCAACAATT AATAGACTGG ATGGAGGCGG ATAAAGTTGC
     4621 AGGACCACTT CTGCGCTCGG CCCTTCCGGC TGGCTGGTTT ATTGCTGATA AATCTGGAGC
     4681 CGGTGAGCGT GGGTCTCGCG GTATCATTGC AGCACTGGGG CCAGATGGTA AGCCCTCCCG
     4741 TATCGTAGTT ATCTACACGA CGGGGAGTCA GGCAACTATG GATGAACGAA ATAGACAGAT
     4801 CGCTGAGATA GGTGCCTCAC TGATTAAGCA TTGGTAACTG TCAGACCAAG TTTACTCATA
     4861 TATACTTTAG ATTGATTTAA AACTTCATTT TTAATTTAAA AGGATCTAGG TGAAGATCCT
     4921 TTTTGATAAT CTCATGACCA AAATCCCTTA ACGTGAGTTT TCGTTCCACT GAGCGTCAGA
     4981 CCCCGTAGAA AAGATCAAAG GATCTTCTTG AGATCCTTTT TTTCTGCGCG TAATCTGCTG
     5041 CTTGCAAACA AAAAAACCAC CGCTACCAGC GGTGGTTTGT TTGCCGGATC AAGAGCTACC
     5101 AACTCTTTTT CCGAAGGTAA CTGGCTTCAG CAGAGCGCAG ATACCAAATA CTGTCCTTCT
     5161 AGTGTAGCCG TAGTTAGGCC ACCACTTCAA GAACTCTGTA GCACCGCCTA CATACCTCGC
     5221 TCTGCTAATC CTGTTACCAG TGGCTGCTGC CAGTGGCGAT AAGTCGTGTC TTACCGGGTT
     5281 GGACTCAAGA CGATAGTTAC CGGATAAGGC GCAGCGGTCG GGCTGAACGG GGGGTTCGTG
     5341 CACACAGCCC AGCTTGGAGC GAACGACCTA CACCGAACTG AGATACCTAC AGCGTGAGCT
     5401 ATGAGAAAGC GCCACGCTTC CCGAAGGGAG AAAGGCGGAC AGGTATCCGG TAAGCGGCAG
     5461 GGTCGGAACA GGAGAGCGCA CGAGGGAGCT TCCAGGGGGA AACGCCTGGT ATCTTTATAG
     5521 TCCTGTCGGG TTTCGCCACC TCTGACTTGA GCGTCGATTT TTGTGATGCT CGTCAGGGGG
     5581 GCGGAGCCTA TGGAAAAACG CCAGCAACGC GGCCTTTTTA CGGTTCCTGG CCTTTTGCTG
     5641 GCCTTTTGCT CACATGTTCT TTCCTGCGTT ATCCCCTGAT TCTGTGGATA ACCGTATTAC
     5701 CGCCTTTGAG TGAGCTGATA CCGCTCGCCG CAGCCGAACG ACCGAGCGCA GCGAGTCAGT
     5761 GAGCGAGGAA GCGGAAGAGC GCCCAATACG CAAACCGCCT CTCCCCGCGC GTTGGCCGAT
     5821 TCATTAATGC AG    
//
