# Supplementary material for: Several different sequences are implicated in bloodstream-form-specific gene expression in Trypanosoma brucei
Source: PLoS Negl Trop Dis. 2022 Mar 21;16(3):e0010030. doi: 10.1371/journal.pntd.0010030 (PMC8982893; doi:10.1371/journal.pntd.0010030)
Supplement: S2 File — (APE) [file pntd.0010030.s007.ape]

LOCUS       S1_file_pHD_3261        5268 bp ds-DNA     circular     30-SEP-2021
DEFINITION  .
ACCESSION   
VERSION     
SOURCE      .
  ORGANISM  .
COMMENT     3180 with HindII-SpeI from 3215, reduced tub IGR, PGKC 3'
COMMENT     
COMMENT     ApEinfo:methylated:0
FEATURES             Location/Qualifiers
     misc_feature    join(280..281,283..389)
                     /label=alpha tub 5'
                     /ApEinfo_fwdcolor=#fff10b
                     /ApEinfo_revcolor=green
                     /ApEinfo_graphicformat=arrow_data {{0 1 2 0 0 -1} {} 0}
                     width 5 offset 0
     misc_feature    125..279
                     /label=beta-alpha IGR
                     /ApEinfo_fwdcolor=#babbb9
                     /ApEinfo_revcolor=#babbb9
                     /ApEinfo_graphicformat=arrow_data {{0 1 2 0 0 -1} {} 0}
                     width 5 offset 0
     UTR             1408..1515
                     /locus_tag="ACT_5UTR"
                     /label=ACT_5UTR
                     /ApEinfo_fwdcolor=pink
                     /ApEinfo_revcolor=pink
                     /ApEinfo_graphicformat=arrow_data {{0 1 2 0 0 -1} {} 0}
                     width 5 offset 0
     misc_feature    16..124
                     /label=beta 3UTR fragment
                     /ApEinfo_fwdcolor=#919291
                     /ApEinfo_revcolor=#919291
                     /ApEinfo_graphicformat=arrow_data {{0 1 2 0 0 -1} {} 0}
                     width 5 offset 0
     CDS             1536..2135
                     /label=PAC
                     /ApEinfo_fwdcolor=#c90069
                     /ApEinfo_revcolor=#c90069
                     /ApEinfo_graphicformat=arrow_data {{0 1 2 0 0 -1} {} 0}
                     width 5 offset 0
     CDS             3611..4270
                     /label=AmpR
                     /ApEinfo_fwdcolor=#7f7994
                     /ApEinfo_revcolor=#7f7994
                     /ApEinfo_graphicformat=arrow_data {{0 1 2 0 0 -1} {} 0}
                     width 5 offset 0
     pink            1122..1399
                     /locus_tag="ACT_3UTR"
                     /label=ACT_3UTR
                     /ApEinfo_fwdcolor=pink
                     /ApEinfo_revcolor=pink
                     /ApEinfo_graphicformat=arrow_data {{0 1 2 0 0 -1} {} 0}
                     width 5 offset 0
     rep_origin      4368..5050
                     /label=ColE1 origin
                     /ApEinfo_fwdcolor=gray50
                     /ApEinfo_revcolor=gray50
                     /ApEinfo_graphicformat=arrow_data {{0 1 2 0 0 -1} {} 0}
                     width 5 offset 0
     misc_feature    396..1112
                     /label=eCFP
                     /ApEinfo_fwdcolor=#44a96e
                     /ApEinfo_revcolor=#44a96e
                     /ApEinfo_graphicformat=arrow_data {{0 1 2 0 0 -1} {} 0}
                     width 5 offset 0
     misc_feature    2142..2471
                     /label=alpha-TUB 3'
                     /ApEinfo_fwdcolor=#fff10b
                     /ApEinfo_revcolor=#fff10b
                     /ApEinfo_graphicformat=arrow_data {{0 1 2 0 0 -1} {} 0}
                     width 5 offset 0
ORIGIN
        1 CTGgagctcG GCGTTGTCTG TCCTTACGTG ACTATGTATG AACCGTCACG TGTAAGATGA
       61 GCTAGTGAGA TCAACAGTAC AACTCATCAA CACGCCTTCT TCTCGTTAAA TGTACACAAT
      121 CTTGATCCTC CACCTTTATG GGTCCCATTG TTTGCCTCTT CCGCTGTGTG GAGTGCGCCT
      181 ACACGCACTT CTCACTTCGT AAGTGGTGGT GGCGTAAGTA TTGCCTAATG TTGACTCTAT
      241 ATTCTCCTCT CCTCACCCCC TCGCGGTGCT GATTTCTGAC AGGACCTTCA AACACTAGCT
      301 TAAGCAAAGG ACTATTCATC CGTTTATATT AGCAACAGTA GGTACTAGCA CCACTAACAA
      361 CAACAACAAA GCACTTCTAT TTATTTATCa agcttATGGT GAGCAAGGGC GAGGAGCTGT
      421 TCACCGGGGT GGTGCCCATC CTGGTCGAGC TGGACGGCGA CGTAAACGGC CACAAGTTCA
      481 GCGTGTCCGG CGAGGGCGAG GGCGATGCCA CCTACGGCAA GCTGACCCTG AAGTTCATCT
      541 GCACCACCGG CAAGCTGCCC GTGCCCTGGC CCACCCTCGT GACCACCCTG ACCTGGGGCG
      601 TGCAGTGCTT CAGCCGCTAC CCCGACCACA TGAAGCAGCA CGACTTCTTC AAGTCCGCCA
      661 TGCCCGAAGG CTACGTCCAG GAGCGCACCA TCTTCTTCAA GGACGACGGC AACTACAAGA
      721 CCCGCGCCGA GGTGAAGTTC GAGGGCGACA CCCTGGTGAA CCGCATCGAG CTGAAGGGCA
      781 TCGACTTCAA GGAGGACGGC AACATCCTGG GGCACAAGCT GGAGTACAAC TACATCAGCC
      841 ACAACGTCTA TATCACCGCC GACAAGCAGA AGAACGGCAT CAAGGCCAAC TTCAAGATCC
      901 GCCACAACAT CGAGGACGGC AGCGTGCAGC TCGCCGACCA CTACCAGCAG AACACCCCCA
      961 TCGGCGACGG CCCCGTGCTG CTGCCCGACA ACCACTACCT GAGCACCCAG TCCGCCCTGA
     1021 GCAAAGACCC CAACGAGAAG CGCGATCACA TGGTCCTGCT GGAGTTCGTG ACCGCCGCCG
     1081 GGATCACTCT CGGCATGGAC GAGCTGTACA AGTAAggatc cTAACACCGG GTTGTGTGGC
     1141 CAAAATTGTT CTGTAGTCGC TGTGAGTTGA CACGGCTAGT GCTTATGATT TTCCTCGCGT
     1201 GTGGTGCCTG TACTCAGCCC TATGCCTTAT TTGCAACACA TTTACGTACA GCGCACAAGA
     1261 GAAGAGAAGA TCACTTGAAG ATAATAAATA TAGGGTTGTA GGCATCTTGT TTAACTCAAA
     1321 TTTTCTCGTC TTGGTGTGTC GACATGATTG AAATAGTGCC ACCAGTTGTG TTTGATGCGT
     1381 TTGTTATCTA TGCAGTATTC TGCAGGGCAC AGCAAGGTCT TCTGAAATTC ATGTTTTTTT
     1441 TTTTTTTACT CTGCATTGCA GTCTCCGCTC TTATTTAGTT TTGCTTTACG TAAGGTCTCG
     1501 TTGCTGCCAT AAAATAAGCT actagtCAGC TTACCATGAC CGAGTACAAG CCCACGGTGC
     1561 GCCTCGCCAC CCGCGACGAC GTCCCCAGGG CCGTACGCAC CCTCGCCGCC GCGTTCGCCG
     1621 ACTACCCCGC CACGCGCCAC ACCGTCGATC CAGACCGCCA CATCGAGCGG GTCACCGAGC
     1681 TGCAAGAACT CTTCCTCACG CGCGTCGGGC TCGACATCGG CAAGGTGTGG GTCGCGGACG
     1741 ACGGCGCAGC AGTGGCGGTC TGGACCACGC CGGAGAGCGT CGAAGCGGGG GCGGTGTTCG
     1801 CCGAGATCGG CCCGCGCATG GCCGAGTTGA GCGGTTCCCG GCTGGCCGCG CAGCAACAGA
     1861 TGGAAGGCCT CCTGGCGCCG CACCGGCCCA AGGAGCCCGC GTGGTTCCTG GCCACCGTCG
     1921 GTGTCTCGCC CGACCACCAG GGCAAGGGTC TGGGCAGCGC CGTCGTGCTC CCCGGAGTGG
     1981 AGGCGGCCGA GCGCGCCGGG GTGCCCGCCT TCCTGGAGAC CTCCGCGCCC CGCAACCTCC
     2041 CCTTCTACGA GCGGCTCGGC TTCACCGTCA CCGCCGACGT CGAGGTGCCC GAAGGACCGC
     2101 GCACCTGGTG CATGACCCGC AAGCCCGGTG CCTGAgggcc cAAAGTGTGA CAACGTCGCA
     2161 CCATGTGTAG GTTTTCATTT ATGTTCTTTC TTTCTTTTTT TTGTGAATTT GTTTTCTGTC
     2221 TCAAATGTTT TTAATTCGCT TGGGACCTAT GTTTTTCTTG TTTTTTTGCT CACCCTTTGT
     2281 GTAGGAGGCA CCCTGTCACG TCTGTGGTTG CGTGTATGCC TTCCTTCCCC TTATTCGCTT
     2341 CTTCCTGTCG TGTCACACCT CTTTCTCTCT CTCCCTTTCC GCCTTTTCTT TCAATCTTGT
     2401 TTTCTCGACC AGCCCTACTA GAGGAGAAAG AATAGTAACC CTTTCATCAA AGAAAATAGT
     2461 TCAAACGAAT TcccgggCAC AGCACATGCA AGCTAGCTTG TATTCTATAG TGTCACCTAA
     2521 ATCGTATGTG TATGATACAT AAGGTTATGT ATTAATTGTA GCCGCGTTCT AACGACAATA
     2581 TGTACAAGCC TAATTGTGTA GCATCTGGCT TACTGAAGCA GACCCTATCA TCTCTCTCGT
     2641 AAACTGCCGT CAGAGTCGGT TTGGTTGGAC GAACCTTCTG AGTTTCTGGT AACGCCGTTC
     2701 CGCACCCCGG AAATGGTCAG CGAACCAATC AGCAGGGTCA TCGCTAGCCA GATCCTCTAC
     2761 GCCGGACGCA TCGTGGCCGG CATCACCGGC GCCACAGGTG CGGTTGCTGG CGCCTATATC
     2821 GCCGACATCA CCGATGGGGA AGATCGGGCT CGCCACTTCG GGCTCATGAG CGCTTGTTTC
     2881 GGCGTGGGTA TGGTGGCAGG CCCCGTGGCC GGGGGACTGT TGGGCGCCAT CTCCTTGCAC
     2941 CATTCCTTGC GGCGGCGGTG CTCAACGGCC TCAACCTACT ACTGGGCTGC TTCCTAATGC
     3001 AGGAGTCGCA TAAGGGAGAG CGTCGATATG GTGCACTCTC AGTACAATCT GCTCTGATGC
     3061 CGCATAGTTA AGCCAGCCCC GACACCCGCC AACACCCGCT GACGCGCCCT GACGGGCTTG
     3121 TCTGCTCCCG GCATCCGCTT ACAGACAAGC TGTGACCGTC TCCGGGAGCT GCATGTGTCA
     3181 GAGGTTTTCA CCGTCATCAC CGAAACGCGC GAGACGAAAG GGCCTCGTGA TACGCCTATT
     3241 TTTATAGGTT AATGTCATGA TAATAATGGT TTCTTAGACG TCAGGTGGCA CTTTTCGGGG
     3301 AAATGTGCGC GGAACCCCTA TTTGTTTATT TTTCTAAATA CATTCAAATA TGTATCCGCT
     3361 CATGAGACAA TAACCCTGAT AAATGCTTCA ATAATATTGA AAAAGGAAGA GTATGAGTAT
     3421 TCAACATTTC CGTGTCGCCC TTATTCCCTT TTTTGCGGCA TTTTGCCTTC CTGTTTTTGC
     3481 TCACCCAGAA ACGCTGGTGA AAGTAAAAGA TGCTGAAGAT CAGTTGGGTG CACGAGTGGG
     3541 TTACATCGAA CTGGATCTCA ACAGCGGTAA GATCCTTGAG AGTTTTCGCC CCGAAGaacg
     3601 ttTTCCAATG ATGAGCACTT TTAAAGTTCT GCTATGTGGC GCGGTATTAT CCCGTATTGA
     3661 CGCCGGGCAA GAGCAACTCG GTCGCCGCAT ACACTATTCT CAGAATGACT TGGTTGAGTA
     3721 CTCACCAGTC ACAGAAAAGC ATCTTACGGA TGGCATGACA GTAAGAGAAT TATGCAGTGC
     3781 TGCCATAACC ATGAGTGATA ACACTGCGGC CAACTTACTT CTGACAACGA TCGGAGGACC
     3841 GAAGGAGCTA ACCGCTTTTT TGCACAACAT GGGGGATCAT GTAACTCGCC TTGATCGTTG
     3901 GGAACCGGAG CTGAATGAAG CCATACCAAA CGACGAGCGT GACACCACGA TGCCTGTAGC
     3961 AATGGCAACA ACGTTGCGCA AACTATTAAC TGGCGAACTA CTTACTCTAG CTTCCCGGCA
     4021 ACAATTAATA GACTGGATGG AGGCGGATAA AGTTGCAGGA CCACTTCTGC GCTCGGCCCT
     4081 TCCGGCTGGC TGGTTTATTG CTGATAAATC TGGAGCCGGT GAGCGTGGGT CTCGCGGTAT
     4141 CATTGCAGCA CTGGGGCCAG ATGGTAAGCC CTCCCGTATC GTAGTTATCT ACACGACGGG
     4201 GAGTCAGGCA ACTATGGATG AACGAAATAG ACAGATCGCT GAGATAGGTG CCTCACTGAT
     4261 TAAGCATTGG TAACTGTCAG ACCAAGTTTA CTCATATATA CTTTAGATTG ATTTAAAACT
     4321 TCATTTTTAA TTTAAAAGGA TCTAGGTGAA GATCCTTTTT GATAATCTCA TGACCAAAAT
     4381 CCCTTAACGT GAGTTTTCGT TCCACTGAGC GTCAGACCCC GTAGAAAAGA TCAAAGGATC
     4441 TTCTTGAGAT CCTTTTTTTC TGCGCGTAAT CTGCTGCTTG CAAACAAAAA AACCACCGCT
     4501 ACCAGCGGTG GTTTGTTTGC CGGATCAAGA GCTACCAACT CTTTTTCCGA AGGTAACTGG
     4561 CTTCAGCAGA GCGCAGATAC CAAATACTGT CCTTCTAGTG TAGCCGTAGT TAGGCCACCA
     4621 CTTCAAGAAC TCTGTAGCAC CGCCTACATA CCTCGCTCTG CTAATCCTGT TACCAGTGGC
     4681 TGCTGCCAGT GGCGATAAGT CGTGTCTTAC CGGGTTGGAC TCAAGACGAT AGTTACCGGA
     4741 TAAGGCGCAG CGGTCGGGCT GAACGGGGGG TTCGTGCACA CAGCCCAGCT TGGAGCGAAC
     4801 GACCTACACC GAACTGAGAT ACCTACAGCG TGAGCTATGA GAAAGCGCCA CGCTTCCCGA
     4861 AGGGAGAAAG GCGGACAGGT ATCCGGTAAG CGGCAGGGTC GGAACAGGAG AGCGCACGAG
     4921 GGAGCTTCCA GGGGGAAACG CCTGGTATCT TTATAGTCCT GTCGGGTTTC GCCACCTCTG
     4981 ACTTGAGCGT CGATTTTTGT GATGCTCGTC AGGGGGGCGG AGCCTATGGA AAAACGCCAG
     5041 CAACGCGGCC TTTTTACGGT TCCTGGCCTT TTGCTGGCCT TTTGCTCACA TGTTCTTTCC
     5101 TGCGTTATCC CCTGATTCTG TGGATAACCG TATTACCGCC TTTGAGTGAG CTGATACCGC
     5161 TCGCCGCAGC CGAACGACCG AGCGCAGCGA GTCAGTGAGC GAGGAAGCGG AAGAGCGCCC
     5221 AATACGCAAA CCGCCTCTCC CCGCGCGTTG GCCGATTCAT TAATGCAG 
//
